# Supplementary material for: Sensitivity and Resistance of Parasitic Mites (Varroa destructor, Tropilaelaps spp. and Acarapis woodi) Against Amitraz and Amitraz-Based Product Treatment: A Systematic Review
Source: Insects. 2025 Feb 20;16(3):234. doi: 10.3390/insects16030234 (PMC11942636; doi:10.3390/insects16030234)
Supplement: Supplementary file 1 [file insects-16-00234-s001.zip › Supplementary file S1.xlsx]

## Sheet: research protocol
Engine	PubMed	WOS
Research string	last update: 03/10/2025	Last update: 03/10/2025
Filed	all fields	TS
(bee OR honey bee OR apis OR mellifera OR insect OR beekeeper OR beekeeping OR hive OR apiary) AND (amitraz OR apivar OR apitraz OR apiraz OR aminide OR formaminide OR amicel OR varidol OR miticur OR taktik OR taktic OR ABVarA OR amivar OR colmesan OR vacopzin OR fluwarol OR mitaban OR apifos OR apiwarol OR varamit) AND (mite OR varroa OR tropilaelaps OR acarapis) AND (resistance OR resistant OR …	72	194
