# Supplementary material for: Sensitivity and Resistance of Parasitic Mites (Varroa destructor, Tropilaelaps spp. and Acarapis woodi) Against Amitraz and Amitraz-Based Product Treatment: A Systematic Review
Source: Insects. 2025 Feb 20;16(3):234. doi: 10.3390/insects16030234 (PMC11942636; doi:10.3390/insects16030234)
Supplement: Supplementary file 1 [file insects-16-00234-s001.zip › Supplementary file S3.xlsx]

## Sheet: total_considered_articles
Engine	Title	Author	Journal	Publication year	DOI	laboratory efficacy	field efficacy	resistance
WOS	A Case Report of Chronic Stress in Honey Bee Colonies Induced by Pathogens and Acaricide Residues	Alonso-Prados, Elena; Gonzalez-Porto, Amelia-Virginia; Bernal, Jose Luis; Bernal, Jose; Martin-Hernandez, Raquel; Higes, Mariano	PATHOGENS	2021	10.3390/pathogens10080955	efficacy lab
PubMed	A Preliminary Study on "Personalised Treatment" against Varroa destructor Infestations in Honey Bee (Apis mellifera) Colonies	Sokół R, Michalczyk M.	Animals (Basel)	2023	10.3390/ani13060987		field efficacy
Pubmed	Amitraz Resistance in French Varroa Mite Populations-More Complex Than a Single-Nucleotide Polymorphism	Marsky U, Rognon B, Douablin A, Viry A, Rodríguez Ramos MA, Hammaidi A.	Insects	2024	10.3390/insects15060390	efficacy lab	field efficacy	resistance
WOS	Are increasing honey bee colony losses attributed to Varroa destructor in New Zealand driven by miticide resistance?	McGruddy, Rose A.; Bulgarella, Mariana; Felden, Antoine; Baty, James W.; Haywood, John; Stahlmann-Brown, Philip; Lester, Philip J.	JOURNAL OF APICULTURAL RESEARCH	2024	10.1080/00218839.2024.2364146	efficacy lab
WOS	Assessing the Efficacy of Organic and Chemical Treatments for Varroa Mite Control in Macedonian Apiaries	Vesna, Karapetkovska-Hristova; Valentino, Treneski; Ivan, Pavlovic; Khalid, Mustafa Syed	RESEARCH JOURNAL OF BIOTECHNOLOGY	2024	10.25303/1909rjbt047055		field efficacy
PubMed	Assessing the resistance to acaricides in Varroa destructor from several Spanish locations	Higes M, Martín-Hernández R, Hernández-Rodríguez CS, González-Cabrera J.	Parasitol Res	2020	10.1007/s00436-020-06879-x	efficacy lab
WOS	Assessing Varroa destructor acaricide resistance in Apis mellifera colonies of Virginia	Roth, Morgan A.; Wilson, James M.; Gross, Aaron D.	APIDOLOGIE	2021	10.1007/s13592-021-00901-6	efficacy lab		resistance
other source	Base levels of resistance to common control compounds by a New Zealand population of Varroa destructor	Goodwin et al., 2005	New Zealand Journal of Crop and Horticultural Science	2005	10.1080/01140671.2005.9514369	efficacy lab
WOS	Changes in the response time for Varroa jacobsoni exposed to amitraz	Mathieu, L; Faucon, JP	JOURNAL OF APICULTURAL RESEARCH	2000	10.1080/00218839.2000.11101036			resistance
PubMed	Chemical and cultural control of Tropilaelaps mercedesae mites in honeybee (Apis mellifera) colonies in Northern Thailand	Pettis JS, Rose R, Chaimanee V.	PLoS One	2017	10.1371/journal.pone.0188063		field efficacy
PubMed	Chemical Profile of Essential Oils of Selected Lamiaceae Plants and In Vitro Activity for Varroosis Control in Honeybees (Apis mellifera)	Bava R, Castagna F, Lupia C, Ruga S, Musella V, Conforti F, Marrelli M, Argentieri MP, Britti D, Statti G, Palma E.	Vet Sci	2023	10.3390/vetsci10120701	efficacy lab
PubMed	Combined treatment with amitraz and thymol to manage Varroa destructor mites (Acari: Varroidae) in Apis mellifera honey bee colonies (Hymenoptera: Apidae)	Aurell D, Wall C, Bruckner S, Williams GR.	J Insect Sci	2024	10.1093/jisesa/ieae022		field efficacy
WOS	Comparative effectiveness of some acaricides used to control Varroa destructor (Mesostigmata: Varroidae) in Algeria	Loucif-ayad, W.; Aribi, N.; Smagghe, G.; Soltani, N.	AFRICAN ENTOMOLOGY	2010	10.4001/003.018.0211		field efficacy
WOS	COMPARATIVE EFFECTIVENESS OF TREATMENTS USED TO CONTROL VARROA-JACOBSONI OUD	MARCHETTI, S; BARBATTINI, R	APIDOLOGIE	1984	10.1051/apido:19840401		field efficacy
WOS	Comparative Efficacy of Five Commercial Synthetic Acaricides against Varroa destructor (Anderson and Trueman) in Apis mellifera L. Colonies	Abu Bakar, Muhammad; Aqueel, Muhammad Anjum; Raza, Abu Bakar Muhammad; Arshad, Muhammad; Mahmood, Rashid; Qadir, Ziyad Abdul	PAKISTAN JOURNAL OF ZOOLOGY	2018	10.17582/journal.pjz/2018.50.3.857.861		field efficacy
WOS	Comparing effects of three acaricides on Varroa jacobsoni (Acari: Varroidae) and Apis mellifera (Hymenoptera: Apidae) using two application techniques	Santiago, GP; Otero-Colina, G; Sánchez, DM; Guzmán, MER; Vandame, R	FLORIDA ENTOMOLOGIST	2000	10.2307/3496722	efficacy lab
PubMed	Comparing the efficacy of synthetic Varroacides and Varroa destructor phenotypic resistance using Apiarium and Mason jar bioassay techniques	Bahreini R, Docherty C, Feindel D, Muirhead S.	Pest Manag Sci	2024	10.1002/ps.7891	efficacy lab
pubmed	Comparison of tau-fluvalinate, acrinathrin, and amitraz effects on susceptible and resistant populations of Varroa destructor in a vial test	Kamler M, Nesvorna M, Stara J, Erban T, Hubert J.	Exp Appl Acarol	2016	10.1007/s10493-016-0023-8			resistance
WOS	Comparison of the efficacy of Apiguard (thymol) and Apivar (amitraz) in the control of Varroa destructor (Acari: Varroidae)	Leza, M. Mar; Llado, Gregori; Miranda-Chueca, Miguel A.	SPANISH JOURNAL OF AGRICULTURAL RESEARCH	2015	10.5424/sjar/2015133-6880		field efficacy
pubmed	Confirmation of the Y215H mutation in the β(2) -octopamine receptor in Varroa destructor is associated with contemporary cases of amitraz resistance in the United States	Rinkevich FD, Moreno-Martí S, Hernández-Rodríguez CS, González-Cabrera J.	Pest Manag Sci	2023	10.1002/ps.7461			resistance
WOS	Control of honey bee tracheal mite infestations with amitraz fumigation in Israel	Dag, A; Slabezki, Y; Efrat, H; Kamer, Y; Yakobson, BA; MozesKoch, R; Gerson, U	AMERICAN BEE JOURNAL	1997			field efficacy
WOS	Control of Varroa jacobsoni Oud. resistant to fluvalinate and amitraz using coumaphos	Elzen, PJ; Baxter, JR; Spivak, M; Wilson, WT	APIDOLOGIE	2000	10.1051/apido:2000134	efficacy lab	field efficacy
WOS	CONTROL OF VARROA-JACOBSONI IN HONEYBEE COLONIES IN YUGOSLAVIA BY FUMIGATION WITH LOW-DOSES OF FLUVALINATE OR AMITRAZ	KULINCEVIC, JM; RINDERER, TE; MLADJAN, VJ; BUCO, SM	APIDOLOGIE	1991	10.1051/apido:19910207		field efficacy
Pubmed	Detection of amitraz resistance and reduced treatment efficacy in the Varroa Mite, Varroa destructor, within commercial beekeeping operations	Rinkevich FD.	PLoS One	2020	10.1371/journal.pone.0227264	efficacy lab		resistance
WOS	EFFECT OF AMITRAZ TREATMENTS ON HONEY-BEES AND ON THE HONEY-BEE TRACHEAL MITE	VANDENBERG, JD; SHIMANUKI, H	APIDOLOGIE	1990	10.1051/apido:19900309	efficacy lab	field efficacy
WOS	Effectiveness, persistence, and residue of amitraz plastic strips in the apiary control of Varroa destructor	Floris, I; Satta, A; Garau, VL; Melis, M; Cabras, P; Aloul, N	APIDOLOGIE	2001			field efficacy
PubMed	Effects of summer treatments against Varroa destructor on viral load and colony performance of Apis mellifera colonies in Eastern Canada	Plamondon L, Paillard M, Julien C, Dubreuil P, Giovenazzo P.	J Insect Sci	2024	10.1093/jisesa/ieae042		field efficacy
WOS	Effects of treatments with Apivar® and Thymovar® on V-destructor populations, virus infections and indoor winter survival of Canadian honey bee (Apis mellifera L.) colonies	Al Naggar, Yahya; Tan, Yang; Rutherford, Colton; Connor, Wayne; Griebel, Philip; Giesy, John P.; Robertson, Albert J.	JOURNAL OF APICULTURAL RESEARCH	2015	10.1080/00218839.2016.1186917		field efficacy
PubMed	Efficacy assessment of soft and hard acaricides against Varroa destructor mite infesting honey bee (Apis mellifera) colonies, through sugar roll method	Sajid Z, Aziz MA, Bodlah I, Rana RM, Ghramh HA, Khan KA.	Saudi J Biol Sci	2020	10.1016/j.sjbs.2019.04.017		field efficacy
WOS	EFFICACY OF PLANT-DERIVED FORMULATION ARGUS RAS IN Varroa destructor CONTROL	Stanimirovic, Zoran; Glavinic, Uros; Lakic, Nada; Radovic, Dejan; Ristanic, Marko; Taric, Elmin; Stevanovic, Jevrosima	ACTA VETERINARIA-BEOGRAD	2017	10.1515/acve-2017-0017		field efficacy
WOS	Efficiency of Varroa destructor management with medications used in Poland	Bak, Beata; Wilde, Jerzy; Siuda, Maciej	MEDYCYNA WETERYNARYJNA-VETERINARY MEDICINE-SCIENCE AND PRACTICE	2013			field efficacy
WOS	ESSENTIAL OILS OF LABIATAE FOR CONTROLLING HONEY-BEE VARROOSIS	COLIN, ME	JOURNAL OF APPLIED ENTOMOLOGY	1990	10.1111/j.1439-0418.1990.tb00091.x		field efficacy
PubMed	Evaluating the Efficacy of Oxalic Acid Vaporization and Brood Interruption in Controlling the Honey Bee Pest Varroa destructor (Acari: Varroidae)	Jack CJ, van Santen E, Ellis JD.	J Econ Entomol	2020	10.1093/jee/toz358		field efficacy
PubMed	Evaluating the seasonal efficacy of commonly used chemical treatments on Varroa destructor (Mesostigmata: Varroidae) population resurgence in honey bee colonies	Jack CJ, Boncristiani H, Prouty C, Schmehl DR, Ellis JD.	J Insect Sci	2024	10.1093/jisesa/ieae011		field efficacy
WOS	Evaluation of Efficiency of Thyme Oil, Cinnamomumverum, Melaleuca viridiflora, Syzygium aromaticum Essential Oils, and Amitraz for Varro aMite (Acari: Varroidae) Control in Honey Bee (Hymenoptera: Apidae) Colonies Under Field Conditions	Ozuicli, Mehmet; Baykalir, Yasin	KAFKAS UNIVERSITESI VETERINER FAKULTESI DERGISI	2024	10.9775/kvfd.2024.3189		field efficacy
WOS	Evaluation of Oregano (Lippia berlandieri) Essential Oil and Entomopathogenic Fungi for Varroa destructor1 Control in Colonies of Honey Bee, Apis mellifera	Romo-Chacon, Alejandro; Martnez-Contreras, Liz J.; Javier Molina-Corral, F.; Acosta-Muniz, Carlos H.; Rios-Velasco, Claudio; Ponce de Leon-Door, Adrian	SOUTHWESTERN ENTOMOLOGIST	2016	10.3958/059.041.0427		field efficacy
WOS	Evaluation of oxalic acid with glycerin efficacy against Varroa destructor (Varroidae): a four year assay	Kanelis, Dimitrios; Tananaki, Chrysoula; Liolios, Vasilios; Rodopoulou, Maria-Anna	JOURNAL OF APICULTURAL RESEARCH	2023	10.1080/00218839.2023.2169368		field efficacy
PubMed	Evaluation of potential miticide toxicity to Varroa destructor and honey bees, Apis mellifera, under laboratory conditions	Bahreini R, Nasr M, Docherty C, de Herdt O, Muirhead S, Feindel D.	Sci Rep	2020	10.1038/s41598-020-78561-2	efficacy lab
WOS	Evaluation of the predatory mite Stratiolaelaps scimitus for the biological control of the honey bee ectoparasitic mite Varroa destructor	Rangel, Juliana; Ward, Lauren	JOURNAL OF APICULTURAL RESEARCH	2018	10.1080/00218839.2018.1457864		field efficacy
other source	EVALUATION OF THE RESISTANCE OF THE MITE Varroa destructor TO THE AMITRAZ IN COLONIES OF HONEY BEES (Apis mellifera) IN ALGERIA	Noureddine ADJLANE, Nizar HADDAD	Uludag Bee Journal	2017	10.1080/01140671.2005.9514369		field efficacy
WOS	Experimental parameters affecting the outcomes of amitraz resistance testing in Varroa destructor	Rinkevich, Frank D.	JOURNAL OF APICULTURAL RESEARCH	2024	10.1080/00218839.2024.2314420	efficacy lab
PubMed	Field efficacy of acaricides against Varroa destructor	Gracia MJ, Moreno C, Ferrer M, Sanz A, Peribáñez MÁ, Estrada R.	PLoS One	2017	10.1371/journal.pone.0171633		field efficacy
PubMed	Green Veterinary Pharmacology for Honey Bee Welfare and Health: Origanum heracleoticum L. (Lamiaceae) Essential Oil for the Control of the Apis mellifera Varroatosis	Castagna F, Bava R, Piras C, Carresi C, Musolino V, Lupia C, Marrelli M, Conforti F, Palma E, Britti D, Musella V.	Vet Sci	2022	10.3390/vetsci9030124	efficacy lab
PubMed	In Vitro Evaluation of Acute Toxicity of Five Citrus spp. Essential Oils towards the Parasitic Mite Varroa destructor	Bava R, Castagna F, Piras C, Palma E, Cringoli G, Musolino V, Lupia C, Perri MR, Statti G, Britti D, Musella V.	Pathogens	2021	10.3390/pathogens10091182	efficacy lab
WOS	INFESTATION OF HONEYBEE (APIS-MELLIFERA) COLONIES BY THE PARASITIC MITES VARROA-JACOBSONI AND TROPILAELAPS-CLAREAE IN SOUTH VIETNAM AND RESULTS OF CHEMICAL TREATMENT	WOYKE, J	JOURNAL OF APICULTURAL RESEARCH	1987	10.1080/00218839.1987.11100738		field efficacy
WOS	Influence of Amitraz-Based Product Characteristics on Varroa Mite Population Control	Almecija, Gabrielle; Poirot, Benjamin; Mielgo, Paulo; Watkins, Max; Suppo, Christelle	PARASITOLOGIA	2024	10.3390/parasitologia4010006		field efficacy
PubMed	Influence of Varroa Mite (Varroa destructor) Management Practices on Insecticide Sensitivity in the Honey Bee (Apis mellifera)	Rinkevich FD, Danka RG, Healy KB.	Insects	2017	10.3390/insects8010009		field efficacy
WOS	Initial Exposure of Wax Foundation to Agrochemicals Causes Negligible Effects on the Growth and Winter Survival of Incipient Honey Bee (Apis mellifera) Colonies	Payne, Alexandria N.; Walsh, Elizabeth M.; Rangel, Juliana	INSECTS	2019	10.3390/insects10010019		field efficacy
Pubmed	Inventory of Varroa destructor susceptibility to amitraz and tau-fluvalinate in France	Almecija G, Poirot B, Cochard P, Suppo C.	Exp Appl Acarol	2020	10.1007/s10493-020-00535-w	efficacy lab
PubMed	Large-Scale Monitoring of Resistance to Coumaphos, Amitraz, and Pyrethroids in Varroa destructor	Hernández-Rodríguez CS, Marín Ó, Calatayud F, Mahiques MJ, Mompó A, Segura I, Simó E, González-Cabrera J.	Insects	2021	10.3390/insects12010027	efficacy lab
WOS	LC50 baseline levels of amitraz, coumaphos, fluvalinate and flumethrin in populations of Varroa destructor from Buenos Aires Province, Argentina.	Maggi, Matias D.; Ruffinengo, Sergio R.; Gende, Liesel B.; Eguaras, Martin J.; Sardella, Norma H.	JOURNAL OF APICULTURAL RESEARCH	2008	10.3896/IBRA.1.47.4.10	efficacy lab
PubMed	Lithium salts: assessment of their chronic and acute toxicities to honey bees and their anti-Varroa field efficacy	Sevin S, Bommuraj V, Chen Y, Afik O, Zarchin S, Barel S, Arslan OC, Erdem B, Tutun H, Shimshoni JA.	Pest Manag Sci	2022	10.1002/ps.7071		field efficacy
PubMed	Modelling the impact of Apivar treatment on a Varroa mite population and the influence of resistance	Almecija G, Poirot B, Ventelon M, Suppo C.	Pest Manag Sci	2022	10.1002/ps.6698	efficacy lab	field efficacy
PubMed	New bioassay cage methodology for in vitro studies on Varroa destructor and Apis mellifera	Bahreini R, Nasr M, Docherty C, Feindel D, Muirhead S, de Herdt O.	PLoS One	2021	10.1371/journal.pone.0250594	efficacy lab
PubMed	New Miticides for Integrated Pest Management of Varroa destructor (Acari: Varroidae) in Honey Bee Colonies on the Canadian Prairies	Vandervalk LP, Nasr ME, Dosdall LM.	J Econ Entomol	2014	10.1603/EC14048		field efficacy
PubMed	Nosema spp. parasitization decreases the effectiveness of acaricide strips (Apivar(®) ) in treating varroosis of honey bee (Apis mellifera iberiensis) colonies	Botías C, Martín-Hernández R, Barrios L, Garrido-Bailón E, Nanetti A, Meana A, Higes M.	Environ Microbiol Rep	2012	10.1111/j.1758-2229.2011.00299.x		field efficacy
WOS	Preliminary trials on effects of lithium salts on Varroa destructor, honey and wax matrices	Stanimirovic, Zoran; Glavinic, Uros; Jovanovic, Nemanja M.; Ristanic, Marko; Milojkovic-Opsenica, Dusanka; Mutic, Jelena; Stevanovic, Jevrosima	JOURNAL OF APICULTURAL RESEARCH	2022	10.1080/00218839.2021.1988277		field efficacy
WOS	Recyclable amitraz-ethylene vinyl acetate strips used for beehives treatment against Varroa destructor	Karp, Federico; Luna, Julio A.; Mengatto, Luciano N.	JOURNAL OF ELASTOMERS AND PLASTICS	2018	10.1177/0095244317729554		field efficacy
pubmed	Resistance phenomena to amitraz from populations of the ectoparasitic mite Varroa destructor of Argentina	Maggi MD, Ruffinengo SR, Negri P, Eguaras MJ.	Parasitol Res	2010	10.1007/s00436-010-1986-8			resistance
WOS	Resistance to amitraz in the parasitic honey bee mite Varroa destructor is associated with mutations in the β-adrenergic-like octopamine receptor	Hernandez-Rodriguez, Carmen Sara; Moreno-Marti, Sara; Almecija, Gabrielle; Christmon, Krisztina; Johnson, Josephine D.; Ventelon, Marie; vanEngelsdorp, Dennis; Cook, Steven C.; Gonzalez-Cabrera, Joel	JOURNAL OF PEST SCIENCE	2022	10.1007/s10340-021-01471-3		field efficacy	resistance
other source	Rodríguez-Dehaibes, S. R., Otero-Colina, G., Sedas, V. P., & Jiménez, J. A. V.	Resistance to amitraz and flumethrin in Varroa destructor populations from Veracruz, Mexico	Journal of Apicultural Research	2005	10.1080/00218839.2005.11101162			resistance
PubMed	Selection of stable reference genes for quantitative real-time PCR in the Varroa mite, Varroa destructor	Lee J, Kim YH, Kim K, Kim D, Lee SH, Kim S.	Arch Insect Biochem Physiol	2022	10.1002/arch.21905	efficacy lab
WOS	Surveillance of synthetic acaricide efficacy against Varroa destructor in Ontario, Canada	Morfin, Nuria; Rawn, Devan; Petukhova, Tatiana; Kozak, Paul; Eccles, Les; Chaput, Jim; Pasma, Tim; Guzman-Novoa, Ernesto	CANADIAN ENTOMOLOGIST	2022	10.4039/tce.2022.4	efficacy lab
WOS	SUSCEPTIBILITY OF VARROA DESTRUCTOR (GAMASIDA: VARROIDAE) TO FOUR PESTICIDES USED IN THREE MEXICAN APICULTURAL REGIONS UNDER TWO DIFFERENT MANAGEMENT SYSTEMS	Rodriguez-Dehaibes, Sostenes R.; Otero-Colina, Gabriel; Villanueva-Jimenez, Juan A.; Corcuera, Pablo	INTERNATIONAL JOURNAL OF ACAROLOGY	2011	10.1080/01647954.2010.525523			resistance
PubMed	Testing new compounds for efficacy against Varroa destructor and safety to honey bees (Apis mellifera)	Jack CJ, Kleckner K, Demares F, Rault LC, Anderson TD, Carlier PR, Bloomquist JR, Ellis JD.	Pest Manag Sci	2022	10.1002/ps.6617	efficacy lab
WOS	The acaricidal effect of flumethrin, oxalic acid and amitraz against Varroa destructor in honey bee (Apis mellifera carnica) colonies	Skerl, Maja Ivana Smodis; Nakrst, Mitja; Zvokelj, Lucija; Gregorc, Ales	ACTA VETERINARIA BRNO	2011	10.2754/avb201180010051		field efficacy
WOS	THE AMITRAZ STRIPS EFFICACY IN CONTROL OF VARROA DESTRUCTOR AFTER MANY YEARS APPLICATION OF AMITRAZ IN APIARIES	Semkiw, Piotr; Skubida, Piotr; Pohorecka, Krystyna	JOURNAL OF APICULTURAL SCIENCE	2013	10.2478/jas-2013-0012		field efficacy
WOS	The effect of honey bee tracheal mite infestation on colony development and honey yield of Buckfast and Italian honey bee strains in Israel	Slabezki, Y; Efrat, H; Dag, A; Kamer, Y; Yakobson, BA; Mozes-Koch, R; Gerson, U	AMERICAN BEE JOURNAL	2000			field efficacy
WOS	THE EFFICACY OF 4 MITICIDES FOR THE CONTROL OF ACARAPIS-WOODI (RENNIE) IN A FALL TREATMENT PROGRAM	SCOTTDUPREE, CD; OTIS, GW	APIDOLOGIE	1992	10.1051/apido:19920202		field efficacy
WOS	The resistance of varroa mites (Acari: Varroidae) to acaricides and the presence of esterase	Sammataro, D; Untalan, P; Guerrero, F; Finley, J	INTERNATIONAL JOURNAL OF ACAROLOGY	2005	10.1080/01647950508684419	efficacy lab		resistance
PubMed	Toxicity of Selected Acaricides to Honey Bees (Apis mellifera) and Varroa (Varroa destructor Anderson and Trueman) and Their Use in Controlling Varroa within Honey Bee Colonies	Gregorc A, Alburaki M, Sampson B, Knight PR, Adamczyk J.	Insects	2018	10.3390/insects9020055	efficacy lab	field efficacy
WOS	USE OF THYMOL FORMULATIONS, AMITRAZ, AND OXALIC ACID FOR THE CONTROL OF THE VARROA MITE IN HONEY BEE (Apis mellifera carnica) COLONIES	Gregorc, Ales; Planinc, Ivo	JOURNAL OF APICULTURAL SCIENCE	2012	10.2478/v10289-012-0024-8		field efficacy
PubMed	Varroa mite and deformed wing virus infestations interactively make honey bees (Apis mellifera) more susceptible to insecticides	Zhu YC, Yao J, Wang Y.	Environ Pollut	2022	10.1016/j.envpol.2021.118212		field efficacy
WOS	VARROACIDAL EFFICIENCY OF TREATMENT WITH AMITRAZ IN HONEY BEE COLONIES WITH BROOD	Pohorecka, Krystyna; Skubida, Piotr; Semkiw, Piotr	JOURNAL OF APICULTURAL SCIENCE	2018	10.2478/JAS-2018-0026		field efficacy
PubMed	Voltage-gated chloride channel blocker DIDS as an acaricide for Varroa mites	Vu PD, Rault LC, Jenson LJ, Bloomquist JR, Anderson TD.	Pestic Biochem Physiol	2020	10.1016/j.pestbp.2020.104603	efficacy lab
WOS	LUPO, A; GERLING, D	A COMPARISON BETWEEN THE EFFICIENCY OF SUMMER TREATMENTS USING FORMIC-ACID AND TAKTIC AGAINST VARROA-JACOBSONI IN BEEHIVES	APIDOLOGIE	1990	10.1051/apido:19900311		field efficacy
WOS	A new mutation in the octopamine receptor associated with amitraz resistance in Varroa destructor	Hernández-Rodríguez, CS; Moreno-Martí, S; Emilova-Kirilova, K; González-Cabrera, J	PEST MANAGEMENT SCIENCE	2025	10.1002/ps.8434	efficacy lab	field efficacy	resistance

## Sheet: mapping_field_studies 
Engine	Author	mite tested	bee specie tested	year collection/test	months collection/test (period/duration)	temperature range in the experimental period (max-min)	brood presence at the beginning of the test	country	commercial product
WOS	Abu Bakar et al., 2018	V. destructor	A. mellifera	not specified	not specified	not specified	yes	Pakistan	Apivar
other source	Adjlane and Haddad 2017	V. destructor	not specified	2015	July	not specified	not specified	Algeria	Apivar
WOS	Al Naggar et al., 2015	V. destructor	A. mellifera	2013	Sept-Oct	4 ± 3 °C indoor	yes	Canada	Apivar
PubMed	Almecija et al., 2022	V. destructor	not specified	2020	August	not specified	yes	France	Apivar
WOS	Almecija et al., 2024	V. destructor	not specified	2019-2020	August 2019 and July 2020	not specified	yes	France	apivar
WOS	Almecija et al., 2024	V. destructor	not specified	2019-2020	August 2019 and July 2020	not specified	yes	France	supatraz
PubMed	Aurell et al., 2024	V. destructor	A. mellifera (European-type stock (i.e., non-Africanized) (first-year queens))	2020	September	15-29°C day; 1-21°C night	yes	USA (Alabama)	amitraz EC (emulsifiable concentrate formulations of amitraz) (Scott brand shop towels (1/2 sheet, 14.6 cm × 27.0 cm)
PubMed	Aurell et al., 2024	V. destructor	A. mellifera (European-type stock (i.e., non-Africanized) (first-year queens))	2020	September	15-29°C day; 1-21°C night	yes	USA (Alabama)	Apivar
PubMed	Aurell et al., 2024	V. destructor	A. mellifera (European-type stock (i.e., non-Africanized) (first-year queens))	2020	September	15-29°C day; 1-21°C night	yes	USA (Alabama)	combination of Apivar and Apiguard
WOS	Bak et al., 2013	V. destructor	not specified	2012	August	not specified	yes	Poland	Apiwarol
PubMed	Botías et al., 2012	V. destructor	A. mellifera iberiensis	2007	September	average monthly temperatures (from 18.31°C in September to 5.13°C in November),	yes (All 50 experimental colonies were treated for V. destructor on the same day in October by placing two plastic strips of Apivar® (amitraz 0.5 g per strip) per colony between the frames close to the brood nest area and leaving them for 10 weeks in order to ensure proper treatment efficacy (Higes, 1999).)	Spain	Apivar
WOS	Colin, 1990*	V. destructor	not specified	not specified	January - February	Despite negative nocturnal tern eratures, nearly all the colonies were rearing brood, as it was verified at the end of the experiment.	yes	France	taktic
WOS	Dag et al., 1997	A woodi	not specified	1996-1997	January, September-December 1996 and January 1997	not specified	yes	Israel	amitraz
PubMed	Elzen et al., 2000	V. jacobsoni	not specified	1998	october	not specified	yes	USA (Minnesota)	Formulated 10% amitraz strips, impregnated into plastic, were obtained from Y-Tex Corp (1825 Big Horn Ave., Cody, WY 82414, USA)
WOS	Floris et al., 2001	V. destructor	A. mellifera ligustica	1999	September - November	not specified	yes	Italy	Apivar
PubMed	Gracia et al., 2017	V. destructor	A. mellifera	not specified	September-November and April-June	The average median temperature is 25ÊC in July and August (absolute maximum above 40ÊC) and the coldest month is January with an average of 5ÊC (absolute minimum below -10ÊC).	yes	Spain	Apivar
WOS	Gregorc and Planinc, 2012	V. destructor	A. mellifera carnica	2011	spring	The outside air temperature during the OA, Apiguard or Thymovar treatment on 8 August was 24oC, and during the coumaphos and OA treatment on 23 September and 14 November was 20oC and 7oC, respectively.	yes	Slovenia	Tactic
PubMed	Gregorc et al., 2018	V. destructor	Apis mellifera ligustica (Italian-bred queens)	2016	Autumn	During the sugar shakes, the following outside temperatures (T) and relative humidity values (RH) were recorded: 19 July: T = 32 C, RH = 61%; 18 August: T = 33 C, RH = 56%; and 21 September: T = 30 C, RH = 53%.	yes	USA (Mississippi)	Apivar (CAS # 87243-1, Veto-pharma, New York, NY, USA)
PubMed	Jack et al., 2020	V. destructor	A. mellifera (European-derived honey bee stock)	2016	September	The average high temperature during the time of treatment in Florida, United States was between 30 and 33°C.	yes	USA (Florida)	Apivar
PubMed	Jack et al., 2024	V. destructor	A. mellifera (European-derived honey bee stock)	2014, 2020-2022	Autumn	not specified	yes	USA (Florida)	Apivar
WOS	Kanelis et al., 2023	V. destructor	not specified	not specified (4 year)	Autumn	not specified	yes	Greece	strips of the synthetic acaricide amitraz were prepared using cellulose strips (3 cm x 13cm x 0.1 cm. A solution of 20mL Amitraz and 320mL sunflower oil 6% v/v). Fumigated amitraz (10%, v/v),
WOS	Karp et al., 2018	V. destructor	A. mellifera	not specified	not specified	not specified	not specified	Argentina	recyclable ethylene-vinyl acetate (EVA)-based strip impregnated with amitraz (AMZ). AMZ/EVA strips (one strip per hive) and 6 hives which were treated with commercial strips made of cardboard (Varrotraz, extendedrelease strips containing 1 g ofAMZ per strip, one strip per hive was used for treatment).
WOS	Kulincevic et al., 1991	V. destructor	A. mellifera carnica	1987-1988	November - December 1987 and February 1988	not specified	This experiment was carried out in the autumn when colonies were broodless	Yugoslavia	smoke strip (Varamit&reg;) containing 0.02 g of active material and as an aerosol containin 0.006 g of active material.
WOS	Leza et al., 2015	V. destructor	A. mellifera iberica	2010 - 2011	April - May 2010 and 18 November - December 2011.	not specified (late autumn (November-December) 13ºC of average daily external temperature)	not specified	Spain	Apivar (Veto-Pharma SA, Villebon-sur-Yvette, France)
WOS	Loucif-ayad et al., 2010	V. destructor	A. mellifera intermissa	2006	September - October	The ambient temperature, a factor for the volatilization of the natural products, ranged from 22 to 28 °C	yes	Algeria	Apivar
WOS	MARCHETTI and BARBATTINI 1984	V. destructor	A. mellifeia carnica and A. mellifera ligustica	1983	October	The ambient temperature, a factor for the volatilization of the natural products, ranged from 22 to 28 °C	little or no brood	Italy	Taktic
pubmed	Marsky et al., 2024	V. destructor	not specified	2021	August-September	not specified	yes	France	Apivar
WOS	Ozuicli and Baykalir, 2024	V. destructor	A. mellifera anatoliaca (the queen bees in each hive were one year old)	2023	October	During the field studies, minimum-maximum temperature values are 10°C-22°C and average humidity is 67%.	yes	Turkey	amitraz
WOS	Payne et al., 2019	V. destructor	A. mellifera	2017- 2018	September - May	not specified	yes	USA (Texas)	amitraz
PubMed	Pettis et al., 2017	T. mercedesae	A. mellifera	2015-2016	August-October	not specified	yes	Thailand	Apivar
PubMed	Plamondon et al., 2024	V. destructor	not specified	2021-2022	September - October	all colonies were wintered indoors in environmentally controlled rooms belonging to each beekeeper at an average temperature of 4 °C ± 1 °C and an uncontrolled relative humidity within the range of 55%–70%.	yes	Canada	Apivar+OA
WOS	Pohorecka et al., 2018	V. destructor	A. mellifera carnica and A. mellifera caucasica	2014-2015	July - October	not specified	brood+broodless	Poland	Apiwarol
WOS	Rangel and Ward, 2018*	V. destructor	not specified	2014-2015	September - May	not specified (Furthermore, temperatures in the College Station area often drop below 25 °C at night in the fall and spring months)	yes	Canada and USA	Apivar
PubMed	Rinkevich et al., 2017	V. destructor	A. mellifera	2015	May-September	not specified	yes	USA (Louisiana)	Apivar
WOS	Romo-Chacon et al., 2016	V. destructor	A. mellifera	2011 -2012	November 2011 and October 2012	During the first experiment (November 2011), temperature averaged 16°C and relative humidity was 55%, while in the second experiment (October 2012), average temperature was 21°C, with 55% relative humidity	not specified	Mexico	10 ml of amitraz (1%) on cotton towel (9 × 27 cm)
PubMed	Sajid et al., 2020	V. destructor	A. mellifera	2017	June	not specified	yes (period of low queen egg laying (2nd fortnight of December))	Pakistan	amitraz® (Emulsion Amtrazi)
WOS	Scottdupree and Otis, 1992	A woodi	not specified	1988	September	not specified	not specified	USA (New York)	Treatment 3: Amitraz EVA strips, 10% active ingredient (Al) per strip (1 strip).
WOS	Scottdupree and Otis, 1992	A woodi	not specified	1988	September	not specified	not specified	USA (New York)	Treatment 4: Amitraz Aerosol Spray, 10% Al per colony per treatment. Amitraz was sprayed between all frames in the second brood chamber for a total of 10 seconds per colony. A second application was administered in the same manner 12 days after the first
WOS	Semkiw et al., 2013	V. destructor	A. mellifera caucasica	2011-2012	August	The average temperature in September of 2011 and 2012 was similar and amounted to 14.5 °C and 13.0 °C, respectively. However, in October 2011, the average monthly temperature was 13.0 °C - two times higher than in October 2012.	yes	Poland	Biowar 500 strips or Apiwarol fumigations
PubMed	Sevin et al., 2022*	V. destructor	not specified	2020	March - April	not specified	active and sealed brood was present.	Israel	Apiraz®
WOS	Skerl et al., 2011	V. destructor	A. mellifera carnica	2008	August - October	The outside temperatures during the July and August ranged from 28 to 31 °C, and temperatures during the treatments in the broodless period were above 5 °C in both years.	brood+broodless	Slovenia	Taktic
WOS	Slabezki et al., 2000	A woodi	not specified	1996	December	not specified	not specified	Israel	amitraz
PubMed	Sokół and Michalczyk, 2023	V. destructor	A. mellifera carnica	2020	June - September	not specified	yes	Poland	Apiwarol
WOS	Stanimirovic et al., 2017	V. destructor	A. mellifera	not specified	September - November	not specified	yes	Serbia	amitraz + OA or Argus ras+amitraz+OA
WOS	Vanderberg and shimanuki 1990	A. woodi	not specified	1986-1987	not specified	not specified	not specified	USA (pennsylvania)	2 formulations: CO2propelled aerosol and the other was a slow release plastic strip ("cattle bands", 10% active ingredient). The slow-release plastic strips were tested in wooden queen mailing cages (Herbert et al, 1988). For each experiment, 5 or 10 replicate cages (each containing 8-12 adult worker bees) were established. They were maintained at room temperature (ca 25 °C) on a laboratory bench…
PubMed	Vandervalk et al., 2014	V. destructor	not specified	2011-2012	Fall, Spring	yes. A temperature graph indicating the average daily temperature at the research site is included for reference	yes	Canada	Apivar
WOS	Vesna et al., 2024	V. destructor	A. mellifera macedonica	2021-2022	April 2021 - March 2022	not specified	Because there is no brood in the bee colony at this time, this treatment is expected to kill between 98 and 99% of the mites.	Macedonia	amitraz 20
WOS	Woyke, 1987	V. destructor and T. clareae	A. mellifera	not specified	January - February	not specified	yes	Vietnam	Taktic
PubMed	Zhu et al., 2022	V. destructor	not specified	2016	April-October	not specified	yes	USA (Mississippi)	Apivar
WOS	Lupo and Gerling, 1990	V. jacobsoni	not specified	1986	August	not specified	yes	Israel	Taktic
WOS	Hernández-Rodríguez et al., 2025	V. destructor	not specified		Spain	not specified	not specified	Spain	Apitraz
note: *amitraz used as positive control or reference AI

## Sheet: pre-bioassay
Author	laboratory efficacy (E)/laboratory resistance (R )	year of the test	months collection/test (period/duration)	country	collection of mite in field/lab	collection of mite from brood	collection of mite from bees	collection method	pre-bioassay condition	N apiary or N colony of origin	N of months whiout any acaricide treatment in the apiary of origin before the lab test
Almecija et al. 2020	E	2018-2019	not specified	France	lab/field	yes	yes	decapping, C02, sugar roll method	described	1) 2 organic apiaries; 2) different apiary: 35 and 18 apiaries in France; 3) same beehive; 4) from the 15 most infested beehive in the same apiary	susceptible (5 years without treatment)
Almecija et al., 2022	E	2020	July	France	field	yes	no	decapping	not specified	3 apiaries; 10 hives per apiary	not specified
Alonso-Prados et al. 2021	E	2016	March	Spain	lab	no	yes	not specified	not specified	1 colony in 1 apiary	4 (CheckMite®)
Bahreini et al. 2020*	E	2016-2018	Summer	Canada	lab	no	yes	CO2	not specified	1 apiary (colonies >3% infestation)	not specified
Bahreini et al. 2021	E	2017	Summer	Canada	lab	no	yes	CO2	not specified	1 apiary (colonies >3% infestation)	previous winter (Apivar or oxalic acid sublimation for Varroa control, and Fumagillin-B1 (Medivet Pharmaceutical Ltd., High River, AB, Canada) for Nosema spp.)
Bahreini et al. 2024	E	2019	Summer	Canada	not specified	no	yes	not specified	not specified	1 apiary	not specified
Bava et al. 2021*	E	2021	April - May	Italy	field	yes	no	not specified	not specified	various apiaries in Catanzaro province	6
Bava et al. 2023*	E	2023	June-July	Italy	lab	yes	no	decapping	described	2 apiaries in Catanzaro province	6
Castagna et al. 2022*	E	2021	July	Italy	lab	yes	no	decapping	described	2 apiaries in Catanzaro province	6
Elzen et al., 2000	E	1998	not specified	USA	not specified	yes	no	not specified	not specified	Texas (4 tested colony from 1 apiary) and Minnesota (various apiaries)	not specified
Goodwin et al., 2005	E	2003	May-August	New Zeland	field	no	yes	sugar roll method	not specified	1 colony in 1 apiary	one colony that had never been treated with varroa control products was used for all the trials
Gregorc et al., 2018	E	2016	not specified	USA	lab	no	yes	brushing	described	three colonies from our current stock	not specified
Hernández-Rodríguez et al., 2021	E+R	2018-2019	April-July 2018; November 2018-July 2019	Spain	lab	yes	no	not specified	described	90 (2018) +89 (2019) apiaries in located in the three provinces of the Comunitat Valenciana region. two combs with capped brood from 1 or 2 colonies per apiary	not specified
Higes et al. 2020	E	not specified	not specified	Spain	lab	yes	no	brushing	described	9 apairies (at least two combs with capped brood per hive and apiary)in nine apiaries located in seven Spanish provinces	not specified
Jack et al. 2022*	E	2019	May-August	USA	lab	no	yes	sugar roll method	not specified	1 apiary	not specified
Kamler et al., 2016	R	2014	September	Czechia		yes	no	decapping	not specified
Lee et al. 2022	E	not specified	not specified	Korea	lab	no	yes	sugar roll method	not specified	1 apiary	12
Maggi et al. 2008	E	2007	April-October	Argentina	lab	yes	no	decapping	described	1 apiary	single dose of amitraz had used each autumn to successfully control mite populations for three consecutive years between 2004–2006
Maggi et al., 2010	R	2008-2009	July-July	Argentina		yes	no	decapping	described
Marsky et al., 2024	E+R	2020-2021	June-July 2020, June-September 2021	France	lab	yes	yes	decapping	described	two “organic” apiaries from Bretagne and Occitanie + two additional “organic” apiaries in Occitanie and PACA, where amitraz treatments had not been used. Samples were collected from five to six colonies within each apiary. where amitraz treatments had not been used for 5 years. 2020: 12 apiaries across 6 French regions. Acknowledging the inherent variability in mite sensitivity among hives within…	susceptible (amitraz treatments had not been used)
Mathieu et al., 2000	R	1998	not specified	France		yes	no	decapping	not specified
McGruddy et al., 2024	E	2022	April-May	New Zeland	field	no	yes	sugar roll method	described	1 apiary	6
Morfin et al. 2022	E	2019	August-September	Canada	lab	no	yes	not specified	not specified	12 apiaries in 5 different regions	not specified
Rinkevich and Frank, 2024	E	2022	April	USA	lab	no	yes	sugar roll method	not specified	1 apiary	none
Rinkevich et al., 2020	E+R	2019	April, July and August	USA (louisiana)	field	no	yes	sugar roll method	described	Varroa were collected from commercial beekeeping operations in Louisiana, New York, and South Dakota. from 6 to 8 colonies in each apiary	>3-year history of amitraz use for Varroa control
Rinkevich et al., 2023	R	2020-2021	not specified	USA (not specified)		no	yes	not specified	not specified
Rodriguez-Dehaibes et al., 2005	R	2004	not specified	Mexico		yes	no	decapping	described
Rodriguez-Dehaibes et al., 2011	R	2006-2007	not specified	USA		yes	no	decapping	described
Roth et al., 2021	E+R	2018	Jun-Sept	USA	field	no	yes	sugar roll method	described	different apiaries in 2 geographical regions of commonwealth (Blacksburg and Richmond). The number of hives sampled in each apiary varied throughout the summer.	None of the apiaries was treated during the sampling season, and no acaricide application was recorded in the Virginia Tech apiaries during the previous year
Sammataro et al., 2005	E+R	2002-2003	April	USA	lab	yes	no	decapping	described	untrated colonies from 1 apiary (Tucson Arizona) vs treated colonies in North Dakota, Florida, Arizona, California and Maine	not specified
Santiago et al. 2000	E	not specified	not specified	Mexico	field	yes	yes	decapping and C02	described	1 apairy	12 (Apistan)
Vu et al., 2020	E	not specified	not specified	USA	lab	no	yes	sugar roll method	described	not specified	not specified
Hernandez et al., 2025	E+R	not specified	not specified	Spain	lab	yes	no	decapping	not specified	two experimental apiaries established in the Comunitat Valenciana region (Spain)	The colonies in these apiaries were treated four times in 2 years with different acaricides, with an interval of 6 months between treatments
Note
*amitraz used as positive control or reference AI

## Sheet: bioassay
Author	commercial miticidal products	formulation and amitraz a.i.	diluent	method (Contact (C) or topical toxicity (T) test)	method	N mite tested (N replicate)	contact time (exposure)	incubation time (h) (if amitraz was removed before the check)	check	incubation parameters (T °C)	incubation parameters (HR%)	with bees or not
Goodwin et al., 2005	amitraz	not specified	hexane	C - surface contact	petri dish	20 (5)	1 h (20°C)	48h (petri dish changed)	48+1	35	65	yes
Jack et al. 2022*	amitraz	solid powder, ≥ 98.0 % a.i.	acetone	C - surface contact	glass vial	10(4)	24h		24h	33.5	75
Maggi et al. 2008	amitraz	solid powder, ≥ 98.0 % a.i.	hexane	C - surface contact	petri dish	5 (5)	24h		24h	29	61.5	yes
Roth et al., 2021	amitraz	>98.0%	acetone	C - surface contact	glass scintillation vial	5 (3)	24h		24h	30-32	80
Sammataro et al., 2005	amitraz	not specified	acetone	C - surface contact	glass scintillation vial	5 (3)	24h		24h	30-32	80
Bava et al. 2021*	amitraz (Merck, 45323)	solid powder, ≥ 98.0 % a.i.	acetone	C - surface contact	petri dish	100–200 (14)	1h		1h	34	65
Bava et al. 2023*	amitraz (Merck, 45323)	solid powder, ≥ 98.0 % a.i.	acetone	C - surface contact	petri dish	>150 (10)	1h		1h	34	65
Castagna et al. 2022*	amitraz (Merck, 45323)	solid powder, ≥ 98.0 % a.i.	acetone	C - surface contact	petri dish	15 (5)	1h		1h	34	65
Lee et al. 2022	amitraz (Merck, 45323)	solid powder, ≥ 98.0 % a.i.	acetone	C - surface contact	glass vial	10 (3)	24h		24h	25	60
Kamler et al., 2016	amitraz (Sichuan Wangshi Animal Health, China)	not specified	acetone	C- surface contact	glass vial	15-20 (Six replicates per treatment, type of acaricide, and site were conducted)	24h		24h	28	85
Elzen et al., 2000	amitraz, AgrEvo Co	99% purity	acetone	C - surface contact	glass scintillation vial	3 (not specified)	24h		24h	27	not specified	yes (Six h after initial exposure, a single bee pupa was added to each capped vial as a food)
McGruddy et al., 2024	amitraz, AK Scientific, USA	not specified	hexane	C - surface contact	petri dish	20 ca	1h		48h	32-34	50	yes
Vu et al., 2020	amitraz, Chem Services, West Chester PA	solid powder, ≥ 98.0 % a.i.	ethanol	C - surface contact	not specified	5 (5)	3, 6 and 24h		3, 6 and 24h	34	not specified
Rinkevich et al., 2020	amitraz, ChemService, West Chester PA	>97% purity	not diluted	C - surface contact	scintillation vial	10 (not specified)	24h		24h	33 ± 1	>50	yes
Hernández-Rodríguez et al., 2021	Apitraz®, Veto-Pharma	not specified	not diluted	C - surface contact	petri dish	not speicifed	1h	3h	4h	34	90
Alonso-Prados et al. 2021	Apitraz®, Veto-Pharma	500 mg/strip (30x4cm)	not diluted	C - surface contact	mason jar	8 and 9	6h		6 and 24h	35	not specified	yes (+ feed them)
Higes et al. 2020	Apitraz®, Veto-Pharma	500 mg/strip (30x4cm)	not diluted	C - surface contact	petri dish	15 (3)	1h	3h	4h and 24h	34	90
Mathieu et al., 2000*	Apivar®, Veto-Pharma	0.5 cm high (average weight of 0.39±0.003g)) of a strip	not diluted	C - surface contact	petri dish	5 (5)	not applicable		every 5 mins	not specified		yes
Rinkevich et al., 2020	Apivar®, Veto-Pharma	3.3% amitraz	not diluted	C - surface contact	plastic cup	not specified	3h		3h	ambient field conditions	ambient field conditions
Gregorc et al., 2018	Apivar®, Veto-Pharma	2.76 g (38 x 40 mm) of a full Apivar® strip	not diluted	C - surface contact	laboratory cage	not specified (5)	48 h		6 and 48h	28	65	yes
Bahreini et al. 2024	Apivar®, Veto-Pharma	500 mg/strip (20x4cm)	not diluted	C - surface contact	apiarium and mason jar	not specified	4h and 24h		4h and 24h	25 ± 1	60 ± 5	yes (+ feed them)
Bahreini et al. 2024	Apivar®, Veto-Pharma	500 mg/strip (20x4cm)	not diluted	C - surface contact	apiarium	not specified	4h and 24h		4h and 24h	25 ± 1	60 ± 5	yes (+ feed them)
Hernández-Rodríguez et al., 2021	Apivar®, Veto-Pharma	not specified	not diluted	C - surface contact	petri dish	not speicifed	1h	3h	4h	34	90
Morfin et al. 2022	Apivar®, Veto-Pharma	500 mg/strip (20x4cm)	not diluted	C - surface contact	mason jar	not specified (4)	24h		24h	22-28	not specified
Rinkevich and Frank, 2024	Apivar®, Veto-Pharma	500 mg/strip (20x4cm)	not diluted	C - surface contact	plastic container	10 (not specified)	3h		24h	for resistance test: 22–24°C and 35°C, 33°C, 30°C, 25°C, 20°C, 15°C, and 10°C. for toxicity test: 33°C (±0.5°C with 75±5% RH) 5°C, 33°C, 30°C, 25°C, 20°C, 15°C, and 10°C	not specified
Vu et al., 2020	Apivar®, Veto-Pharma	3.3% strip	not diluted	C - surface contact	plastic container	not specified (3)	3 and 6 h		3 and 6 h	34	not specified	yes
Bahreini et al. 2020*	Mitaban, Zoetis	liquid, 19.9% a.i.	acetone	C - surface contact	glass vial	not specified (4)	4h	20h	24h	33 ± 1	60 ± 5	yes
Almecija et al. 2020	PESTANAL®, Sigma Aldrich	not specified	hexane	C - surface contact	petri dish	15-20 (3-4,15,16,20)	1h and 24h	0 or 23h	24h	30±2	70±5	yes
Marsky et al., 2024	PESTANAL®, Sigma Aldrich	not specified	hexane	C - surface contact	petri dish	2020: 0, 0.5, 1, 2, 3, 5, 7.5, 10 ppm (3 replicates). 12.5 ppm (2 replicates). 15, 20, 50, and 100 ppm (1 replicate). 2021: 0, 1, 5, 7.5, 10, 12.5, 15, 20, 25, and 30 ppm (3 replicates). 40, 50, and 100 ppm (1 replicate).	1h		24h	32.5	70 ca	yes (Following the incubation period, mites were transferred to a Petri dish containing two or three new larvae/nymphs of worker bees)
Maggi et al., 2010	PESTANAL®, Sigma Aldrich	not specified	hexane	C - surface contact	petri dish	5 (5)	24h		24h	33-34	70	yes
Almecija et al., 2022	PESTANAL®, Sigma Aldrich	solid powder, ≥ 98.0 % a.i.	not diluted	C - surface contact	petri dish	15-20 (4)	1h		1h	30 ± 1	60 ± 10	yes
Bahreini et al. 2020*	PESTANAL®, Sigma Aldrich	solid powder, ≥ 98.0 % a.i.	acetone	C - surface contact	glass vial	not specified (4)	4h	20h	24h	33 ± 1	60 ± 5	yes
Bahreini et al. 2020*	PESTANAL®, Sigma Aldrich	solid powder, ≥ 98.0 % a.i.	acetone	T- topic application	microapplicator	8-10 (4)	not applicable		24h	33 ± 1	60 ± 5
Bahreini et al. 2021	PESTANAL®, Sigma Aldrich	solid powder, ≥ 98.0 % a.i.	acetone	C - surface contact	glass vial	15 (4)	24h		4h and 24h	33±1	60±5	yes
Bahreini et al. 2021	PESTANAL®, Sigma Aldrich	solid powder, ≥ 98.0 % a.i.	acetone	C - surface contact	apiarium	15 (3)	4h	20h	4h and 24h	33±1	60±5
Rodriguez-Dehaibes et al., 2005	Taktic, Hoechst,Frankfurt,Germany	liquid, 12.5%	not diluted	C - surface contact (spray)	petri dish and Burgerjon tower (Burgerjon, 1956)	14 (5)	not applicable		24h	not specified	not specified	yes
Rodriguez-Dehaibes et al., 2011	Taktic, Hoechst,Frankfurt,Germany	liquid, 12.5%	distilled water	C - surface contact (spray)	petri dish and Burgerjon tower (Burgerjon, 1956) which simulates field applications.	14 (4)	not applicable		24h	not specified	not specified	yes (+ feed them)
Santiago et al. 2000	Taktic, Hoechst,Frankfurt,Germany	liquid, 12.5%	water	C - surface contact (spray)	petri dish and Potter-Burgerjon's tower	14 (4)	not applicable		24h	32±2	0±10
Santiago et al. 2000	Taktic, Hoechst,Frankfurt,Germany	liquid, 12.5%	acetone	T- topic application	microapplicator	14 (4)	not applicable		24h	25±2	70±10
Hernandez et al., 2025	Apitraz®, Veto-Pharma	not specified	not diluted	C - surface contact	petri dish	20 (3)	1h	3h	4h	34	90
not applicable for: Hernandez-Rodriguez et al., 2022**, Rinkevich et al., 2023**
note:
roth 2021: DL90 = 248 μg/vial = concentration twice reported LD90 (Sammataro et al. 2005).
sammataro 2005: 123 microg amitraz =Acaricide amounts were set to produce approximately 90% mortality in susceptible mite populations (Elzen et al., 1999a, 2000).
