# Supplementary material for: Sensitivity and Resistance of Parasitic Mites (Varroa destructor, Tropilaelaps spp. and Acarapis woodi) Against Amitraz and Amitraz-Based Product Treatment: A Systematic Review
Source: Insects. 2025 Feb 20;16(3):234. doi: 10.3390/insects16030234 (PMC11942636; doi:10.3390/insects16030234)
Supplement: Supplementary file 1 [file insects-16-00234-s001.zip › Supplementary file S4.xlsx]

## Sheet: Foglio1
References	Months of mite collection	N mite per group and N replicates	Environmental parameters during the laboratory test	Definition of “dead mite”	Correction for natural mortality	Total
Maggi et al. 2008	1	1	1	1	1	5
Marsky et al., 2024	1	1	1	1	1	5
Almecija et al. 2020	0	1	1	1	1	4
Almecija et al., 2022	1	1	1	1	0	4
Bava et al. 2021	1	1	1	1	0	4
Bava et al. 2023	1	1	1	1	0	4
Castagna et al. 2022	1	1	1	1	0	4
Goodwin et al., 2005	1	1	1	0	1	4
Jack et al. 2022	1	1	1	1	0	4
Kamler et al., 2016	1	1	1	1	0	4
Maggi et al., 2010	1	1	1	0	1	4
Rinkevich and Frank, 2024	1	0	1	1	1	4
Roth et al., 2021	1	1	1	1	0	4
Sammataro et al., 2005	1	1	1	1	0	4
Bahreini et al. 2020	0	0	1	1	1	3
Bahreini et al. 2021	0	1	1	1	0	3
Hernández-Rodríguez et al., 2021	1	0	1	1	0	3
Higes et al. 2020	0	1	1	1	0	3
Lee et al. 2022	0	1	1	1	0	3
McGruddy et al., 2024	1	0	1	0	1	3
Rodriguez-Dehaibes et al., 2005	0	1	0	1	1	3
Rodriguez-Dehaibes et al., 2011	0	1	0	1	1	3
Santiago et al. 2000	0	1	1	1	0	3
Vu et al., 2020	0	1	0	1	1	3
Alonso-Prados et al. 2021	1	1	0	0	0	2
Bahreini et al. 2024	0	0	1	1	0	2
Gregorc et al., 2018	0	0	1	1	0	2
Mathieu et al., 2000	0	1	0	1	not applicable	2
Morfin et al. 2022	1	0	0	1	0	2
Rinkevich et al., 2020	1	0	0	1	0	2
Rinkevich et al., 2023	0	1	not applicable	not applicable	not applicable	1
Elzen et al., 2000	0	0	0	0	0	0
Hernandez-Rodriguez et al., 2022	0	0	not applicable	not applicable	not applicable	0
Hernandez-Rodriguez et al., 2025	1	1	1	1	0	4
